# Supplementary material for: Spatial navigation questionnaires as a supportive diagnostic tool in early Alzheimer’s disease
Source: iScience. 2024 Apr 26;27(6):109832. doi: 10.1016/j.isci.2024.109832 (PMC11108981; doi:10.1016/j.isci.2024.109832)
Supplement: Table S1. Demographic, cognitive and neuroimaging data in participants with and without missing informant-reported spatial navigation questionnaires — Values are mean (SD) except for gender. a Based on a sample with complete brain imaging data (n = 248) with CN (n = 39), SCD (n = 72), aMCI (n = 113) and mild dementia (n = 24) participants. b Normalized to estimated total intracranial volume. Key: CN, cognitively normal; SCD, subjective cognitive decline; aMCI, amnestic mild cognitive impairment; LSA, Aging Life-Space Assessment; MMSE, Mini-Mental State Examination; GDS-15, Geriatric Depression Scale 15-item version; BAI, Beck Anxiety Inventory; LM, Logical Memory; RAVLT, Rey Auditory Verbal Learning Test; RAVLT 1–5, trials 1 to 5 total; RAVLT 30, delayed word recall after 30 min; TMT A and B, Trail Making Tests A and B; COWAT, Controlled Oral Word Association Test (Czech version with letters N, K and P); ROCFT-C, Rey-Osterrieth Complex Figure Test – the Copy condition; ROCFT-R, Rey-Osterrieth Complex Figure Test – the Recall condition after 3 min; DSF, Digit Span Forward total score; DSB, Digit Span Backward total score; CDT, Clock Drawing Test – Cohen’s scoring; SVF, Semantic Verbal Fluency; BNT, Boston Naming Test (30-item version); PST, Prague Stroop Test – colors; pmEC, posteromedial entorhinal cortex; BF, basal forebrain. [file mmc2.xlsx]

## Sheet: List2
Supplemental Table S1
	CN			SCD			aMCI			Mild dementia			Total memory clinic cohort
	CN informant missing (n = 6)	CN informant completed (n = 35)	P	SCD informant missing (n = 22)	SCD informant completed (n = 54)	P	aMCI informant missing (n = 41)	aMCI informant completed (n = 76)	P	Mild dementia informant missing (n = 10)	Mild dementia informant completed (n = 18)	P	Memory clinic cohort informant missing (n = 73)	Memory clinic cohort informant completed (n = 148)	P
Demographic characteristics
Age (years)	70.50 (4.81)	68.54 (6.28)	0.473	64.18 (6.72)	69.20 (7.44)	0.008	73.22 (7.25)	72.18 (7.61)	0.477	76.00 (8.46)	79.17 (6.90)	0.293	70.88 (8.47)	71.95 (8.01)	0.361
Women, n (%)	5 (83)	30 (86)	0.879	13 (59)	38 (70)	0.343	23 (56)	44 (58)	0.851	7 (70)	8 (44)	0.194	43 (59)	90 (61)	0.785
Education (years)	16.00 (2.00)	16.14 (2.69)	0.902	16.68 (3.41)	16.37 (2.61)	0.668	14.68 (2.77)	14.75 (2.72)	0.900	15.00 (2.83)	15.00 (3.36)	1.000	15.33 (3.08)	15.37 (2.85)	0.919
LSA (score)	79.67 (8.52)	87.03 (14.96)	0.251	81.09 (17.89)	79.68 (17.64)	0.754	74.92 (18.52)	78.07 (19.69)	0.401	67.20 (34.22)	68.65 (22.86)	0.896	75.72 (21.20)	77.56 (19.51)	0.525
Cognitive assessment
MMSE (score)	28.83 (0.75)	29.23 (0.88)	0.306	29.00 (0.98)	28.89 (1.14)	0.690	27.17 (2.50)	26.21 (2.64)	0.058	20.70 (3.06)	21.83 (2.98)	0.348	26.84 (3.41)		0.697
GDS 15 (score)	1.67 (2.07)	1.21 (1.43)	0.500	2.64 (2.94)	2.31 (2.12)	0.595	2.71 (2.48)	2.57 (2.32)	0.759	4.56 (4.10)	2.06 (1.66)	0.032	2.92 (2.88)	2.41 (2.17)	0.149
BAI (score)	7.17 (7.14)	6.53 (5.71)	0.809	7.82 (5.95)	8.19 (5.89)	0.807	7.59 (7.87)	8.07 (7.69)	0.750	7.22 (7.21)	5.22 (4.53)	0.384	7.61 (7.16)	7.76 (6.78)	0.878
LM – immediate recall (score)	16.67 (3.88)	17.65 (2.67)	0.444	16.77 (3.01)	16.30 (4.06)	0.648	11.78 (4.48)	10.16 (4.49)	0.065	4.67 (2.24)	6.72 (4.00)	0.166	12.42 (5.32)	11.99 (5.49)	0.588
LM – delayed recall (score)	15.67 (4.76)	16.94 (3.28)	0.417	15.18 (2.75)	15.31 (3.88)	0.884	8.73 (5.38)	6.30 (5.70)	0.027	2.00 (2.87)	2.56 (4.63)	0.746	9.86 (6.07)	9.14 (6.93)	0.449
RAVLT 1 5 (score)	53.67 (6.53)	56.03 (6.51)	0.418	54.23 (7.53)	53.72 (7.91)	0.799	35.08 (7.07)	34.48 (8.69)	0.723	15.33 (13.87)	25.22 (6.38)	0.109	41.02 (13.17)	42.19 (13.25)	0.572
RAVLT 30 (score)	10.67 (1.75)	11.91 (1.99)	0.160	11.77 (1.88)	11.52 (2.46)	0.665	4.83 (3.09)	3.93 (3.03)	0.164	0.00 (0.00)	1.89 (2.89)	0.399	7.22 (4.46)	7.09 (4.46)	0.863
TMT A (seconds)	42.08 (13.05)	37.58 (10.37)	0.350	36.45 (11.03)	36.5 (8.85)	0.985	55.65 (25.22)	54.36 (20.69)	0.766	84.12 (46.91)	68.40 (32.35)	0.316	53.34 (29.22)	49.55 (22.04)	0.284
TMT B (seconds)	87.57 (24.92)	82.16 (34.07)	0.714	94.85 (33.23)	91.13 (38.57)	0.694	151.96 (79.50)	171.38 (84.01)	0.227	228.97 (88.24)	223.92 (84.42)	0.886	144.14 (80.41)	148.49 (84.49)	0.716
COWAT (score)	53.17 (10.50)	48.71 (9.37)	0.297	52.77 (11.54)	50.37 (9.91)	0.364	38.15 (11.68)	39.24 (11.96)	0.636	30.44 (12.95)	36.89 (13.69)	0.252	41.65 (14.02)	43.01 (12.72)	0.472
ROCFT C (score)	29.75 (3.40)	31.07 (3.33)	0.377	31.91 (2.49)	30.74 (3.24)	0.133	26.93 (4.60)	26.37 (6.35)	0.620	23.00 (10.40)	25.44 (6.86)	0.470	27.96 (5.87)	27.85 (5.89)	0.899
ROCFT R (score)	18.75 (6.64)	18.46 (6.97)	0.924	21.00 (4.70)	17.66 (5.97)	0.022	10.52 (6.17)	8.01 (6.17)	0.037	4.06 (4.40)	4.11 (2.82)	0.968	12.92 (7.98)	11.05 (7.74)	0.099
DSF (score)	8.50 (1.23)	9.50 (2.47)	0.341	9.68 (1.86)	9.48 (2.22)	0.710	8.27 (2.03)	8.59 (1.97)	0.402	7.22 (1.09)	8.50 (1.65)	0.047	8.57 (2.03)	8.91 (2.07)	0.256
DSB (score)	5.17 (1.47)	6.82 (2.17)	0.081	7.09 (1.93)	6.56 (1.76)	0.245	5.90 (2.15)	5.59 (1.65)	0.386	4.56 (0.88)	5.50 (1.79)	0.150	6.10 (2.10)	5.93 (1.76)	0.542
CDT (score)	14.83 (1.60)	15.44 (0.86)	0.173	15.05 (1.36)	14.87 (1.32)	0.604	14.83	13.70	0.006	12.00 (4.12)	13.06 (2.51)	0.415	14.54 (2.32)	14.05 (2.07)	0.111
SVF Animals (score)	27.33 (6.02)	26.91 (5.08)	0.856	29.27(4.15)	26.15 (5.28)	0.015	20.02 (5.53)	18.26 (5.90)	0.118	11.22 (2.17)	15.89 (6.05)	0.035	21.75 (7.49)	20.85 (6.99)	0.383
SVF Vegetable (score)	15.50 (2.88)	14.29 (3.14)	0.386	14.77 (3.12)	13.57 (3.44)	0.162	9.41 (3.35)	9.71 (3.30)	0.646	5.89 (3.33)	7.72 (2.24)	0.102	10.61 (4.41)	10.88 (3.87)	0.647
BNT (no. of errors)	1.33 (1.21)	2.29 (2.78)	0.414	1.09 (1.51)	1.78 (2.46)	0.227	4.12 (3.75)	5.30 (3.89)	0.115	8.11 (4.01)	5.67 (2.20)	0.050	3.69 (3.88)	4.06 (3.67)	0.496
PST (seconds)	27.97 (3.83)	29.51 (7.04)	0.606	28.84 (8.47)	29.13 (7.45)	0.883	44.15 (43.17)	46.54 (34.42)	0.745	62.09 (31.71)	54.88 (25.83)	0.532	41.72 (35.94)	41.20 (28.15)	0.908
Regional brain measures a
Hippocampus posterior right (volume, cm3) b	1.26 (0.12)	1.23 (0.16)	0.628	1.24 (0.15)	1.23 (0.13)	0.732	1.08 (0.23)	1.09 (0.21)	0.738	0.95 (0.24)	0.83 (0.13)	0.127	1.11 (0.23)	1.11 (0.21)	0.910
Hippocampus posterior left (volume, cm3) b	1.27 (0.09)	1.29 (0.16)	0.735	1.29 (0.13)	1.30 (0.12)	0.943	1.13 (0.22)	1.14 (0.21)	0.812	1.01 (0.26)	0.90 (0.16)	0.231	1.16 (0.22)	1.17 (0.21)	0.783
pmEC right (volume, cm3) b	0.36 (0.07)	0.35 (0.05)	0.458	0.33 (0.05)	0.36 (0.06)	0.210	0.34 (0.05)	0.33 (0.06)	0.524	0.32 (0.07)	0.31 (0.05)	0.805	0.34 (0.05)	0.34 (0.06)	0.711
pmEC left (volume, cm3) b	0.40 (0.05)	0.39 (0.05)	0.442	0.39 (0.05)	0.39 (0.06)	0.949	0.37 (0.06)	0.36 (0.07)	0.653	0.33 (0.06)	0.36 (0.06)	0.242	0.37 (0.06)	0.37 (0.06)	0.758
BF total (volume, cm3) b	0.59 (0.15)	0.66 (0.13)	0.274	0.63 (0.11)	0.60 (0.10)	0.322	0.53 (0.13)	0.55 (0.10)	0.215	0.50 (0.12)	0.45 (0.08)	0.255	0.55 (0.13)	0.56 (0.11)	0.681
Precuneus right (thickness, mm)	2.20 (0.08)	2.34 (0.14)	0.021	2.26 (0.11)	2.32 (0.15)	0.547	2.22 (0.14)	2.17 (0.21)	0.149	2.03 (0.24)	2.10 (0.14)	0.348	2.21 (0.16)	2.19 (0.19)	0.357
Precuneus left (thickness, mm)	2.20 (0.07)	2.31 (0.13)	0.052	2.22 (0.14)	2.20 (0.16)	0.533	2.20 (0.15)	2.13 (0.20)	0.062	1.98 (0.23)	2.08 (0.13)	0.196	2.18 (0.17)	2.15 (0.18)	0.244
Retrosplenial cortex right (thickness, mm)	2.24 (0.13)	2.27 (0.12)	0.619	2.23 (0.14)	2.20 (0.15)	0.432	2.21 (0.13)	2.15 (0.15)	0.046	2.14 (0.13)	2.19 (0.18)	0.527	2.21 (0.14)	2.17 (0.15)	0.121
Retrosplenial cortex left (thickness, mm)	2.24 (0.07)	2.30 (0.14)	0.335	2.26 (0.11)	2.22 (0.16)	0.293	2.19 (0.13)	2.18 (0.16)	0.896	2.02 (0.14)	2.18 (0.15)	0.019	2.19 (0.15)	2.20 (0.16)	0.740
Posterior parietal cortex right (thickness, mm)	2.25 (0.08)	2.34 (0.13)	0.107	2.30 (0.10)	2.24 (0.17)	0.156	2.21 (0.16)	2.16 (0.20)	0.231	2.07 (0.25)	2.09 (0.15)	0.745	2.22 (0.17)	2.18 (0.18)	0.211
Posterior parietal cortex left (thickness, mm)	2.23 (0.09)	2.33 (0.11)	0.061	2.28 (0.12)	2.26 (0.16)	0.474	2.23 (0.15)	2.15 (0.18)	0.019	2.07 (0.22)	2.12 (0.13)	0.470	2.23 (0.16)	2.19 (0.17)	0.100
