# Supplementary material for: Spatial navigation questionnaires as a supportive diagnostic tool in early Alzheimer’s disease
Source: iScience. 2024 Apr 26;27(6):109832. doi: 10.1016/j.isci.2024.109832 (PMC11108981; doi:10.1016/j.isci.2024.109832)
Supplement: Table S2. Demographic, cognitive and neuroimaging data in biomarker-defined memory clinic cohort participants with and without missing informant-reported spatial navigation questionnaires — Values are mean (SD) except for gender and amyloid PET positivity. a Based on a sample with complete brain imaging data (n = 129) with SCD amyloid negative (n = 33), SCD amyloid positive (n = 9), aMCI amyloid negative (n = 33), aMCI amyloid positive (n = 45) and mild dementia amyloid positive (n = 9) participants. b Normalized to estimated total intracranial volume. c Based on a sample with CSF data (n = 66) with SCD amyloid negative (n = 7), SCD amyloid positive (n = 3), aMCI amyloid negative (n = 17), aMCI amyloid positive (n = 30) and mild dementia amyloid positive (n = 9) participants. d Based on a sample with amyloid PET data (n = 100) with SCD (n = 38), aMCI (n = 56) and mild dementia amyloid positive (n = 6) participants. Key: SCD, subjective cognitive decline; aMCI, amnestic mild cognitive impairment; LSA, Aging Life-Space Assessment; MMSE, Mini-Mental State Examination; GDS-15, Geriatric Depression Scale 15-item version; BAI, Beck Anxiety Inventory; LM, Logical Memory; RAVLT, Rey Auditory Verbal Learning Test; RAVLT 1–5, trials 1 to 5 total; RAVLT 30, delayed word recall after 30 min; TMT A and B, Trail Making Tests A and B; COWAT, Controlled Oral Word Association Test (Czech version with letters N, K and P); ROCFT-C, Rey-Osterrieth Complex Figure Test – the Copy condition; ROCFT-R, Rey-Osterrieth Complex Figure Test – the Recall condition after 3 min; DSF, Digit Span Forward total score; DSB, Digit Span Backward total score; CDT, Clock Drawing Test – Cohen’s scoring; SVF, Semantic Verbal Fluency; BNT, Boston Naming Test (30-item version); PST, Prague Stroop Test – colors; pmEC, posteromedial entorhinal cortex; BF, basal forebrain; CSF, cerebrospinal fluid. [file mmc3.xlsx]

## Sheet: List1
Supplemental Table S2
	SCD amyloid negative			SCD amyloid positive			aMCI amyloid negative			aMCI amyloid positive			Mild dementia amyloid positive			Total memory clinic cohort
	CN informant missing (n = 12)	CN informant completed (n = 23)	P	SCD informant missing (n = 2)	SCD informant completed (n = 7)	P	aMCI informant missing (n = 17)	aMCI informant completed (n = 18)	P	aMCI informant missing (n = 12)	aMCI informant completed (n = 34)	P	Dementia informant missing (n = 3)	Dementia informant completed (n = 9)	P	Memory clinic cohort informant missing (n = 46)	Memory clinic cohort informant completed (n = 91)	P
Demographic characteristics
Age (years)	61.75 (5.31)	68.00 (7.48)	0.015	71.00 (2.83)	66.29 (4.68)	0.229	72.47 (7.87)	69.83 (9.15)	0.368	75.17 (5.73)	72.03 (6.34)	0.138	69.33 (11.50)	76.33 (6.65)	0.211	70.11 (8.40)	70.56 (7.55)	0.751
Women, n (%)	9 (75)	16 (70)	0.735	0 (0)	5 (71)	0.073	10 (59)	11 (61)	0.890	8 (67)	21 (62)	0.762	2 (67)	4 (44)	0.505	29 (63)	57 (63)	0.963
Education (years)	15.92 (2.39)	17.00 (3.13)	0.303	22.00 (7.07)	16.86 (2.48)	0.111	14.71 (2.71)	13.89 (1.94)	0.310	14.17 (2.37)	15.38 (3.10)	0.223	16.00 (2.65)	14.22 (2.73)	0.349	15.28 (3.07)	15.49 (3.02)	0.700
LSA (score)	81.67 (18.41)	80.61 (16.42)	0.863	81.00 (12.73)	93.43 (15.39)	0.337	74.41 (20.23)	82.64 (19.19)	0.226	79.08 (14.44)	78.44 (21.57)	0.924	70.00 (54.44)	73.75 (17.65)	0.858	77.52 (20.69)	80.58 (19.23)	0.393
Cognitive assessment
MMSE (score)	29.17 (0.84)	28.91 (1.28)	0.539	29.50 (0.71)	29.29 (0.76)	0.732	27.41 (2.37)	28.00 (1.50)	0.384	25.92 (2.64)	25.03 (2.43)	0.294	20.67 (2.52)	22.44 (3.05)	0.387	27.13 (2.96)	26.67 (2.97)	0.393
GDS 15 (score)	2.67 (2.35)	1.96 (1.97)	0.349	1.00 (0.00)	2.14 (1.46)	0.328	2.59 (2.45)	2.39 (2.91)	0.828	2.33 (1.83)	2.26 (1.88)	0.913	4.33 (4.93)	2.22 (1.64)	0.260	2.59 (2.39)	2.20 (2.06)	0.325
BAI (score)	8.50 (5.75)	7.26 (5.23)	0.524	4.00 (1.41)	6.29 (4.82)	0.546	5.41 (6.03)	7.17 (5.45)	0.372	9.08 (9.82)	7.32 (8.39)	0.553	8.33 (9.24)	5.11 (4.49)	0.421	7.30 (7.18)	6.98 (6.47)	0.789
LM – immediate recall (score)	16.08 (3.18)	16.48 (4.20)	0.777	20.00 (1.41)	16.71 (3.95)	0.304	13.88 (4.03)	12.83 (3.42)	0.411	8.83 (3.13)	7.76 (3.55)	0.361	5.67 (3.51)	7.44 (5.05)	0.590	12.87 (4.94)	11.63 (5.49)	0.198
LM – delayed recall (score)	14.25 (2.09)	15.7 (4.40)	0.291	19.50 (2.12)	15.14 (2.80)	0.085	11.53 (4.54)	9.56 (5.02)	0.232	5.08 (4.42)	3.09 (3.89)	0.147	4.33 (3.79)	3.44 (6.25)	0.824	10.43 (5.66)	8.52 (7.04)	0.111
RAVLT 1 - 5 (score)	53.67 (8.23)	53.70 (7.57)	0.992	59.00 (5.66)	56.57 (8.94)	0.734	35.44 (9.44)	38.39 (9.91)	0.382	35.10 (4.10)	31.72 (7.43)	0.186	27.00 (0.00)	27.40 (2.97)	0.908	41.63 (12.10)	41.69 (13.16)	0.981
RAVLT 30 (score)	11.83 (2.08)	11.52 (2.68)	0.728	12.50 (0.71)	12.71 (1.60)	0.864	5.13 (3.34)	5.44 (2.90)	0.767	5.10 (3.28)	2.84 (2.84)	0.050	0.00 (0.00)	2.60 (3.72)	0.558	7.32 (4.45)	6.87 (4.88)	0.627
TMT A (seconds)	33.51 (8.19)	32.44 (4.70)	0.624	31.16 (5.32)	39.17 (8.65)	0.266	66.25 (29.63)	46.42 (16.72)	0.019	44.02 (19.22)	60.57 (22.36)	0.028	76.71 (66.17)	77.89 (36.10)	0.969	51.07 (29.29)	50.73 (23.92)	0.942
TMT B (seconds)	91.62 (38.10)	83.79 (24.33)	0.464	70.73 (7.71)	78.63 (17.48)	0.567	178.12 (79.83)	145.12 (74.70)	0.215	137.92 (89.31)	186.57 (88.67)	0.110	191.63 (104.41)	229.42 (80.53)	0.524	141.28 (81.36)	148.33 (85.63)	0.644
COWAT (score)	53.83 (10.10)	50.48 (9.17)	0.328	62.00 (12.73)	56.43 (12.01)	0.584	32.82 (12.40)	39.83 (13.89)	0.126	44.42 (11.78)	41.09 (10.72)	0.372	42.00 (10.44)	34.22 (11.27)	0.318	43.20 (14.46)	43.71 (12.61)	0.829
ROCFT C (score)	31.50 (2.54)	30.37 (3.22)	0.299	34.00 (2.83)	33.14 (2.34)	0.671	28.62 (4.65)	27.67 (5.10)	0.569	24.71 (3.92)	26.16 (6.40)	0.465	16.67 (10.05)	23.89 (8.30)	0.240	27.80 (5.84)	27.84 (5.95)	0.977
ROCFT R (score)	21.83 (5.88)	17.57 (4.73)	0.026	21.00 (2.12)	22.57 (6.51)	0.757	11.09 (6.38)	10.83 (5.13)	0.897	7.17 (4.71)	6.41 (6.09)	0.699	2.50 (2.29)	3.44 (3.50)	0.677	12.74 (8.37)	11.06 (7.94)	0.252
DSF (score)	9.42 (2.11)	9.61 (2.61)	0.827	10.00 (2.83)	10.14 (2.73)	0.950	7.71 (1.45)	8.67 (2.09)	0.125	8.42 (2.71)	9.03 (1.99)	0.410	8.00 (1.00)	8.56 (1.67)	0.604	8.46 (2.11)	9.14 (2.21)	0.084
DSB (score)	7.50 (2.02)	6.78 (1.70)	0.275	6.50 (0.71)	7.29 (2.06)	0.626	5.29 (1.76)	6.17 (1.62)	0.136	6.08 (2.54)	5.53 (1.69)	0.399	4.67 (0.58)	5.56 (1.24)	0.267	6.09 (2.15)	6.11 (1.75)	0.947
CDT (score)	15.08 (1.31)	14.52 (1.41)	0.261	15.00 (2.83)	15.14 (1.07)	0.906	15.29 (1.80)	14.17 (2.46)	0.132	13.67 (2.27)	13.32 (2.01)	0.625	12.67 (4.04)	11.67 (2.29)	0.595	14.63 (2.11)	13.77 (2.12)	0.026
SVF Animals (score)	29.67 (2.35)	26.83 (5.46)	0.096	31.00 (1.41)	28.29 (5.28)	0.514	20.00 (7.39)	21.11 (4.99)	0.604	19.75 (4.05)	17.88 (4.74)	0.231	11.00 (1.73)	15.11 (5.69)	0.258	22.35 (7.42)	21.31 (6.69)	0.409
SVF Vegetable (score)	15.25 (2.86)	13.39 (2.97)	0.084	16.00 (1.41)	15.86 (3.29)	0.956	9.41 (3.92)	10.94 (3.24)	0.216	9.83 (2.76)	9.09 (2.68)	0.415	7.00 (2.65)	7.11 (2.42)	0.947	11.17 (4.24)	10.87 (3.77)	0.668
BNT (no. of errors)	1.17 (1.80)	1.17 (1.30)	0.989	0.00 (0.00)	0.86 (0.90)	0.24	4.24 (3.82)	4.22 (2.98)	0.991	4.25 (3.25)	5.15 (3.55)	0.447	5.33 (1.53)	6.00 (2.18)	0.639	3.33 (3.35)	3.71 (3.29)	0.518
PST (seconds)	26.91 (7.80)	30.13 (6.12)	0.187	27.83 (3.92)	24.38 (4.73)	0.384	56.28 (64.59)	31.45 (8.94)	0.116	39.17 (15.36)	48.94 (17.7)	0.097	84.49 (45.53)	55.32 (17.47)	0.119	44.76 (43.70)	39.47 (16.72)	0.310
Regional brain measures a
Hippocampus posterior right (volume, cm3) b	1.22 (0.08)	1.22 (0.14)	0.956	1.40 (0.01)	1.30 (0.15)	0.417	1.03 (0.26)	1.17 (0.25)	0.183	1.12 (0.22)	1.04 (0.20)	0.261	0.97 (0.11)	0.83 (0.07)	0.085	1.12 (0.22)	1.12 (0.22)	0.978
Hippocampus posterior left (volume, cm3) b	1.30 (0.11)	1.28 (0.12)	0.799	1.25 (0.07)	1.40 (0.11)	0.122	1.10 (0.20)	1.25 (0.25)	0.090	1.16 (0.25)	1.09 (0.17)	0.308	0.95 (0.05)	0.89 (0.13)	0.549	1.16 (0.21)	1.19 (0.21)	0.624
pmEC right (volume, cm3) b	0.35 (0.03)	0.35 (0.07)	0.864	0.39 (0.09)	0.38 (0.05)	0.845	0.34 (0.05)	0.37 (0.06)	0.157	0.32 (0.06)	0.30 (0.05)	0.348	0.32 (0.02)	0.29 (0.03)	0.269	0.34 (0.05)	0.34 (0.06)	0.830
pmEC left (volume, cm3) b	0.38 (0.04)	0.38 (0.05)	0.915	0.43 (0.09)	0.42 (0.06)	0.901	0.36	0.39 (0.08)	0.236	0.38 (0.08)	0.34 (0.06)	0.116	0.33 (0.04)	0.32 (0.06)	0.889	0.37 (0.06)	0.37 (0.07)	0.691
BF total (volume, cm3) b	0.63 (0.12)	0.59 (0.07)	0.309	0.55 (0.03)	0.64 (0.10)	0.307	0.52 (0.14)	0.56 (0.11)	0.380	0.48 (0.10)	0.55 (0.09)	0.030	0.40 (0.13)	0.46 (0.10)	0.526	0.53 (0.13)	0.56 (0.10)	0.098
Precuneus right (thickness, mm)	2.25 (0.11)	2.25 (0.13)	0.997	2.40 (0.00)	2.23 (0.08)	0.020	2.20 (0.15)	2.17 (0.27)	0.748	2.21 (0.13)	2.14 (0.19)	0.244	1.89 (0.01)	2.07 (0.17)	0.192	2.21 (0.15)	2.17 (0.19)	0.319
Precuneus left (thickness, mm)	2.22 (0.14)	2.22 (0.14)	0.968	2.39 (0.04)	2.17 (0.09)	0.013	2.19 (0.16)	2.18 (0.25)	0.912	2.16 (0.12)	2.06 (0.18)	0.099	1.74 (0.07)	2.01 (0.15)	0.042	2.17 (0.17)	2.13 (0.19)	0.220
Retrosplenial cortex right (thickness, mm)	2.21 (0.14)	2.21 (0.12)	0.925	2.26 (0.13)	2.22 (0.11)	0.624	2.21 (0.16)	2.18 (0.20)	0.607	2.18 (0.11)	2.14 (0.12)	0.372	2.09 (0.05)	2.09 (0.16)	0.984	2.20 (0.14)	2.17 (0.15)	0.244
Retrosplenial cortex left (thickness, mm)	2.25 (0.13)	2.23 (0.15)	0.751	2.29 (0.07)	2.26 (0.08)	0.610	2.18 (0.17)	2.19 (0.23)	0.790	2.20 (0.12)	2.17 (0.15)	0.563	1.99 (0.07)	2.13 (0.16)	0.291	2.20 (0.15)	2.20 (0.16)	0.918
Posterior parietal cortex right (thickness, mm)	2.28 (0.09)	2.26 (0.15)	0.558	2.47 (0.04)	2.22 (0.11)	0.025	2.19 (0.17)	2.22 (0.26)	0.722	2.17 (0.16)	2.12 (0.17)	0.409	2.00 (0.21)	2.06 (0.19)	0.674	2.21 (0.16)	2.18 (0.19)	0.329
Posterior parietal cortex left (thickness, mm)	2.28 (0.11)	2.26 (0.14)	0.609	2.45 (0.08)	2.29 (0.12)	0.119	2.20 (0.13)	2.19 (0.21)	0.847	2.20 (0.16)	2.13 (0.18)	0.196	2.00 (0.03)	2.09 (0.15)	0.455	2.23 (0.15)	2.18 (0.18)	0.178
Biomarkers
CSF amyloid β1 42 (pg/ml) c	857.63 (127.54)	1103.85 (404.02)	0.364	NA	540.40 (251.57)	NA	1200.02 (319.91)	1000.51 (354.47)	0.241	473.12 (86.99)	466.55 (101.90)	0.866	417.70 (59.26)	479.20 (112.25)	0.494	852.36 (411.76)	621.57 (320.69)	0.017
CSF p tau181 (pg/ml) c	35.20 (28.16)	37.15 (5.95)	0.895	NA	72.73 (37.70)	NA	55.24 (25.08)	85.00 (109.17)	0.438	266.15 (474.78)	133.43 (104.75)	0.201	141.40 (36.20)	97.24 (37.33)	0.182	124.13 (263.89)	107.17 (93.27)	0.700
CSF total tau (pg/ml) c	247.93 (184.54)	258.38 (56.80)	0.917	NA	414.70 (175.77)	NA	334.43 (191.22)	391.01 (324.08)	0.682	748.60 (1033.97)	729.67 (311.32)	0.939	428.60 (0.00)	876.16 (673.11)	0.557	463.30 (615.06)	632.57 (413.73)	0.214
Amyloid PET positive, n (%) d	0/9 (0)	0/21 (0)	NA	2/2 (100)	6/7 (86)	NA	0/12 (0)	0/15 (0)	NA	8/8 (100)	21/21 (100)	NA	2/2 (100)	4/4 (100)	NA	12/33 (36)	31/67 (46)	NA
